# Supplementary material for: Soil fungal community structure and ecological functions in fairy rings of Leucocalocybe mongolica in Bayanbulak grassland
Source: Front Microbiol. 2025 Oct 14;16:1667514. doi: 10.3389/fmicb.2025.1667514 (PMC12558830; doi:10.3389/fmicb.2025.1667514)
Supplement: Supplementary file 2 [file Supplementary_file_2.xlsx]

## Sheet: zi_pi_metrics
IN				ON				OUT
name	Zi	Pi	type	name	Zi	Pi	type	name	Zi	Pi	type
ASV1	0.903291	0	Peripherals	ASV1	1.46595	0.244898	Peripherals	ASV1	0.923381	0.5	Peripherals
ASV4	0	0	Peripherals	ASV35	0.377964	0	Peripherals	ASV10	0.923381	0.375	Peripherals
ASV10	1.16667	0.375	Peripherals	ASV38	-1.61403	0	Peripherals	ASV11	0.087941	0	Peripherals
ASV11	-0.57735	0	Peripherals	ASV49	-0.353553	0	Peripherals	ASV35	-0.631106	0	Peripherals
ASV35	1.00403	0.58	Peripherals	ASV50	0.707107	0.5	Peripherals	ASV36	0.087941	0	Peripherals
ASV36	0.5	0.666667	Connectors	ASV57	0.53464	0.56	Peripherals	ASV38	0.923381	0	Peripherals
ASV50	-1.23921	0	Peripherals	ASV58	0.142779	0	Peripherals	ASV47	-0.382488	0	Peripherals
ASV57	-0.57735	0	Peripherals	ASV63	1.39883	0.429752	Peripherals	ASV49	-0.408248	0	Peripherals
ASV62	1.28444	0	Peripherals	ASV68	-1.31274	0	Peripherals	ASV63	0.803219	0	Peripherals
ASV63	1.1547	0	Peripherals	ASV84	0.142779	0	Peripherals	ASV68	0.40161	0	Peripherals
ASV68	-1.50548	0	Peripherals	ASV86	0.494969	0.21875	Peripherals	ASV72	0.816497	0	Peripherals
ASV70	-0.0380968	0	Peripherals	ASV89	0.301813	0	Peripherals	ASV82	-0.382488	0	Peripherals
ASV75	-0.67082	0	Peripherals	ASV90	-0.862323	0	Peripherals	ASV84	-1.28425	0	Peripherals
ASV84	0	0	Peripherals	ASV94	0.885233	0.142012	Peripherals	ASV89	-1.12834	0	Peripherals
ASV86	0.903291	0.21875	Peripherals	ASV106	1.09754	0.48	Peripherals	ASV94	0.182574	0	Peripherals
ASV89	-0.0380968	0	Peripherals	ASV107	0.777093	0	Peripherals	ASV99	-1.63299	0	Peripherals
ASV90	0.162816	0	Peripherals	ASV120	-0.944911	0	Peripherals	ASV106	0	0	Peripherals
ASV99	0.264249	0	Peripherals	ASV124	-0.107602	0	Peripherals	ASV107	-0.803219	0	Peripherals
ASV101	0.545204	0	Peripherals	ASV129	0.0689858	0.21875	Peripherals	ASV116	-1.28425	0	Peripherals
ASV106	1.73975	0.142012	Peripherals	ASV132	0.885233	0.260355	Peripherals	ASV117	-0.803219	0	Peripherals
ASV107	-0.292075	0	Peripherals	ASV136	0.193684	0.408163	Peripherals	ASV118	0.590567	0	Peripherals
ASV117	0.723626	0	Peripherals	ASV139	0	0	Peripherals	ASV120	0	0	Peripherals
ASV118	0.264249	0	Peripherals	ASV141	-1.32798	0	Peripherals	ASV124	-1.20483	0	Peripherals
ASV119	0.264249	0	Peripherals	ASV143	-1.61403	0	Peripherals	ASV128	-2.84152	0	Peripherals
ASV123	-2.63515	0	Peripherals	ASV144	0.142779	0	Peripherals	ASV129	1.60644	0.375	Peripherals
ASV124	0.723839	0.345679	Peripherals	ASV149	-0.707107	0	Peripherals	ASV130	0.583874	0	Peripherals
ASV129	-0.958804	0	Peripherals	ASV150	-0.107602	0.5	Peripherals	ASV134	0.590567	0	Peripherals
ASV132	0.447214	0	Peripherals	ASV157	0	0	Peripherals	ASV135	0.363364	0	Peripherals
ASV134	0.264249	0	Peripherals	ASV160	0	0	Peripherals	ASV136	-0.57735	0	Peripherals
ASV135	-0.117589	0.277778	Peripherals	ASV167	-0.999119	0	Peripherals	ASV138	0.583874	0	Peripherals
ASV136	-0.958804	0	Peripherals	ASV176	-0.111013	0	Peripherals	ASV139	-0.747499	0	Peripherals
ASV139	0	0	Peripherals	ASV189	-0.353553	0	Peripherals	ASV140	0	0	Peripherals
ASV141	-0.117589	0.277778	Peripherals	ASV191	-1.09515	0	Peripherals	ASV147	0.583874	0	Peripherals
ASV143	-0.397994	0	Peripherals	ASV192	-0.999119	0	Peripherals	ASV150	0.114746	0.408163	Peripherals
ASV147	0.545204	0	Peripherals	ASV195	-0.710173	0.375	Peripherals	ASV157	-1.37696	0	Peripherals
ASV157	0	0	Peripherals	ASV198	0.142779	0	Peripherals	ASV167	0	0	Peripherals
ASV164	-1.05401	0.5	Peripherals	ASV215	-0.353553	0	Peripherals	ASV188	-1.41421	0	Peripherals
ASV167	-1.51961	0	Peripherals	ASV217	-0.107602	0	Peripherals	ASV191	-0.879723	0	Peripherals
ASV174	0.264249	0	Peripherals	ASV227	0.377964	0	Peripherals	ASV192	-1.65921	0	Peripherals
ASV176	-0.67082	0	Peripherals	ASV235	0.377964	0	Peripherals	ASV195	0.114746	0	Peripherals
ASV190	0	0	Peripherals	ASV246	0.142779	0	Peripherals	ASV198	0.590567	0	Peripherals
ASV192	-1.51961	0	Peripherals	ASV248	0	0	Peripherals	ASV199	-0.803219	0	Peripherals
ASV194	0	0	Peripherals	ASV255	0	0	Peripherals	ASV201	1.09545	0	Peripherals
ASV195	-0.958804	0	Peripherals	ASV260	-0.353553	0	Peripherals	ASV203	0.590567	0	Peripherals
ASV199	-0.833333	0	Peripherals	ASV264	-0.396669	0.277778	Peripherals	ASV208	0.590567	0	Peripherals
ASV203	0.443221	0.21875	Peripherals	ASV267	0.142779	0	Peripherals	ASV217	1.1547	0	Peripherals
ASV211	-1.90695	0	Peripherals	ASV277	0	0	Peripherals	ASV224	0.1557	0	Peripherals
ASV217	0	0	Peripherals	ASV291	-1.5608	0	Peripherals	ASV225	0.816497	0	Peripherals
ASV235	-0.36347	0	Peripherals	ASV294	0	0	Peripherals	ASV227	0.1557	0	Peripherals
ASV248	-0.546054	0.375	Peripherals	ASV299	0	0	Peripherals	ASV231	-0.408248	0	Peripherals
ASV264	0.903291	0	Peripherals	ASV301	-0.353553	0	Peripherals	ASV255	0	0	Peripherals
ASV267	0.545204	0	Peripherals	ASV303	-0.57735	0	Peripherals	ASV256	0.590567	0	Peripherals
ASV272	-0.397994	0	Peripherals	ASV315	0.301813	0.567901	Peripherals	ASV257	0	0	Peripherals
ASV273	-0.36347	0	Peripherals	ASV320	0.53464	0	Peripherals	ASV264	0.816497	0	Peripherals
ASV276	0.469861	0	Peripherals	ASV326	-0.862323	0	Peripherals	ASV272	-1.12834	0	Peripherals
ASV277	1.84525	0.142012	Peripherals	ASV336	-3.19826	0.5	Peripherals	ASV277	-0.879723	0	Peripherals
ASV287	-1.30799	0	Peripherals	ASV349	0	0	Peripherals	ASV280	0	0	Peripherals
ASV289	-0.833333	0	Peripherals	ASV350	0.777093	0	Peripherals	ASV294	-1.41421	0	Peripherals
ASV294	0	0	Peripherals	ASV386	-1.5608	0	Peripherals	ASV299	0.182574	0	Peripherals
ASV299	1.56525	0	Peripherals	ASV388	2.47487	0.444444	Peripherals	ASV310	0.087941	0	Peripherals
ASV303	0.443221	0	Peripherals	ASV392	1.70084	0	Peripherals	ASV320	0.860598	0.18	Peripherals
ASV310	0.545204	0	Peripherals	ASV396	1.00029	0	Peripherals	ASV326	0.087941	0	Peripherals
ASV315	0.704664	0	Peripherals	ASV399	0	0	Peripherals	ASV328	-0.747499	0	Peripherals
ASV316	0	0	Peripherals	ASV401	0	0	Peripherals	ASV354	-1.47173	0	Peripherals
ASV320	-1.05401	0	Peripherals	ASV403	0.707107	0.5	Peripherals	ASV367	0.087941	0	Peripherals
ASV323	0	0	Peripherals	ASV405	0.142779	0	Peripherals	ASV373	0.590567	0	Peripherals
ASV326	-0.678399	0	Peripherals	ASV407	-0.944911	0	Peripherals	ASV376	0.611981	0.493827	Peripherals
ASV350	0	0	Peripherals	ASV410	0.796255	0.345679	Peripherals	ASV378	0.590567	0	Peripherals
ASV354	-0.67082	0	Peripherals	ASV411	0	0	Peripherals	ASV384	0.590567	0	Peripherals
ASV370	0	0	Peripherals	ASV413	0.301813	0.345679	Peripherals	ASV392	1.41421	0	Peripherals
ASV376	-1.30799	0	Peripherals	ASV416	1.6652	0.375	Peripherals	ASV401	-1.37696	0	Peripherals
ASV386	0	0	Peripherals	ASV429	0.142779	0	Peripherals	ASV403	1.35783	0.152778	Peripherals
ASV388	-0.57735	0	Peripherals	ASV463	-0.57735	0	Peripherals	ASV406	0.583874	0	Peripherals
ASV392	-0.57735	0	Peripherals	ASV471	0	0	Peripherals	ASV407	-0.272475	0	Peripherals
ASV401	1.1547	0	Peripherals	ASV472	0	0	Peripherals	ASV410	1.20483	0	Peripherals
ASV403	0.501828	0	Peripherals	ASV481	0	0	Peripherals	ASV411	0.1557	0	Peripherals
ASV407	0	0	Peripherals	ASV493	1.9316	0	Peripherals	ASV413	0.114746	0	Peripherals
ASV410	-0.397994	0	Peripherals	ASV494	1.09754	0.32	Peripherals	ASV416	0.923381	0	Peripherals
ASV411	0.0908674	0	Peripherals	ASV504	0	0	Peripherals	ASV422	-1.12834	0	Peripherals
ASV413	1.48578	0.152778	Peripherals	ASV510	0.142779	0	Peripherals	ASV461	1.60645	0	Peripherals
ASV416	1.28444	0	Peripherals	ASV526	0.0689858	0	Peripherals	ASV468	-0.747499	0	Peripherals
ASV422	0.264249	0	Peripherals	ASV531	-0.707107	0	Peripherals	ASV493	0.40161	0.48	Peripherals
ASV461	1.56484	0	Peripherals	ASV532	1.69878	0.391111	Peripherals	ASV494	0.583874	0	Peripherals
ASV466	-0.117589	0	Peripherals	ASV537	-0.111013	0	Peripherals	ASV522	1.35783	0	Peripherals
ASV468	0.264249	0	Peripherals	ASV539	1.00029	0.152778	Peripherals	ASV526	1.35783	0.152778	Peripherals
ASV472	-0.678399	0.375	Peripherals	ASV541	-0.862323	0	Peripherals	ASV531	-0.747499	0	Peripherals
ASV481	0.723626	0	Peripherals	ASV542	0	0	Peripherals	ASV532	0	0	Peripherals
ASV493	-0.0380968	0.277778	Peripherals	ASV560	-0.353553	0.244898	Peripherals	ASV537	1.41421	0	Peripherals
ASV519	0.545204	0	Peripherals	ASV564	-0.353553	0	Peripherals	ASV538	1.60645	0	Peripherals
ASV523	0.903291	0	Peripherals	ASV582	1.1547	0	Peripherals	ASV539	0.611981	0	Peripherals
ASV526	1.56484	0	Peripherals	ASV598	-0.396669	0	Peripherals	ASV542	-1.12834	0	Peripherals
ASV532	0.215882	0	Peripherals	ASV605	0	0	Peripherals	ASV544	-0.272475	0	Peripherals
ASV539	0.723839	0.197531	Peripherals	ASV623	-0.862323	0	Peripherals	ASV545	0	0	Peripherals
ASV540	0.100366	0	Peripherals	ASV625	0.767467	0	Peripherals	ASV564	-0.747499	0	Peripherals
ASV541	0.501828	0	Peripherals	ASV626	-0.944911	0	Peripherals	ASV565	-1.58294	0	Peripherals
ASV545	0	0	Peripherals	ASV627	0	0	Peripherals	ASV569	-1.20483	0	Peripherals
ASV559	0.100366	0	Peripherals	ASV645	0.142779	0	Peripherals	ASV579	0.590567	0.142012	Peripherals
ASV568	-2.81866	0	Peripherals	ASV659	-0.163841	0	Peripherals	ASV582	-1.58294	0	Peripherals
ASV582	1.28444	0	Peripherals	ASV661	0.53464	0	Peripherals	ASV601	0.087941	0	Peripherals
ASV605	0.469861	0	Peripherals	ASV668	-0.999119	0	Peripherals	ASV603	-1.65921	0	Peripherals
ASV607	0.545204	0	Peripherals	ASV674	0.494969	0.21875	Peripherals	ASV605	-1.64317	0	Peripherals
ASV609	0	0	Peripherals	ASV684	-1.32798	0	Peripherals	ASV608	2.59426	0	Module hubs
ASV625	0.162816	0	Peripherals	ASV685	0	0	Peripherals	ASV615	0.590567	0	Peripherals
ASV626	-1.51961	0	Peripherals	ASV706	0.767467	0.165289	Peripherals	ASV625	0.087941	0	Peripherals
ASV627	-1.05401	0	Peripherals					ASV626	-0.57735	0	Peripherals
ASV659	0.162816	0	Peripherals					ASV627	0.40161	0	Peripherals
ASV661	-0.0380968	0	Peripherals					ASV628	0	0	Peripherals
ASV680	1.99373	0.132653	Peripherals					ASV661	-0.382488	0	Peripherals
ASV684	-1.23921	0	Peripherals					ASV669	0.590567	0	Peripherals
ASV685	0.162816	0.244898	Peripherals					ASV677	0.590567	0	Peripherals
ASV687	0	0	Peripherals					ASV683	-1.47173	0	Peripherals
ASV689	-0.301097	0	Peripherals					ASV685	-0.382488	0	Peripherals
ASV691	-1.10402	0	Peripherals					ASV697	1.15301	0	Peripherals
ASV695	0.264249	0	Peripherals					ASV701	1.10922	0	Peripherals
ASV701	-1.05401	0	Peripherals					ASV706	0.182574	0	Peripherals
